# Supplementary material for: Menadione Contribution to the In Vitro Radical Scavenging Potential of Phytochemicals Naringenin and Lignin
Source: Int J Mol Sci. 2023 Nov 13;24(22):16268. doi: 10.3390/ijms242216268 (PMC10671743; doi:10.3390/ijms242216268)
Supplement: Supplementary file 1 [file ijms-24-16268-s001.zip]

Archive with 1 entries (1 files):
- ijms-2679210-supplementary.pdf
